# Supplementary material for: Molecular structures enumeration and virtual screening in the chemical space with RetroPath2.0
Source: J Cheminform. 2017 Dec 19;9:64. doi: 10.1186/s13321-017-0252-9 (PMC5736515; doi:10.1186/s13321-017-0252-9)
Supplement: Supplementary file 1 — Additional file 1. Monomers maps obtained running Retropath2.0 in section “Virtual screening in the chemical space”. The 17 compounds of the 158 available monomers that can be naturally synthesized and the corresponding synthesis pathways. [file 13321_2017_252_MOESM1_ESM.zip]

Archive with 148 entries (130 files):
- maps-monomers/
- maps-monomers/1,4-butadiene/
- maps-monomers/1,4-butadiene/path1.png
- maps-monomers/1-pentene/
- maps-monomers/1-pentene/path1.png
- maps-monomers/3-methoxypropylene_oxide/
- maps-monomers/3-methoxypropylene_oxide/path1.png
- maps-monomers/3-phenyl-1-propene/
- maps-monomers/3-phenyl-1-propene/path1.png
- maps-monomers/acrylic_acid/
- maps-monomers/acrylic_acid/path1.png
- maps-monomers/butylethylene/
- maps-monomers/butylethylene/path1.png
- maps-monomers/butylethylene/path10.png
- maps-monomers/butylethylene/path100.png
- maps-monomers/butylethylene/path101.png
- maps-monomers/butylethylene/path102.png
- maps-monomers/butylethylene/path103.png
- maps-monomers/butylethylene/path104.png
- maps-monomers/butylethylene/path105.png
- maps-monomers/butylethylene/path106.png
- maps-monomers/butylethylene/path107.png
- maps-monomers/butylethylene/path108.png
- maps-monomers/butylethylene/path109.png
- maps-monomers/butylethylene/path11.png
- maps-monomers/butylethylene/path110.png
- maps-monomers/butylethylene/path111.png
- maps-monomers/butylethylene/path112.png
- maps-monomers/butylethylene/path113.png
- maps-monomers/butylethylene/path114.png
- maps-monomers/butylethylene/path12.png
- maps-monomers/butylethylene/path13.png
- maps-monomers/butylethylene/path14.png
- maps-monomers/butylethylene/path15.png
- maps-monomers/butylethylene/path16.png
- maps-monomers/butylethylene/path17.png
- maps-monomers/butylethylene/path18.png
- maps-monomers/butylethylene/path19.png
- maps-monomers/butylethylene/path2.png
- maps-monomers/butylethylene/path20.png
- maps-monomers/butylethylene/path21.png
- maps-monomers/butylethylene/path22.png
- maps-monomers/butylethylene/path23.png
- maps-monomers/butylethylene/path24.png
- maps-monomers/butylethylene/path25.png
- maps-monomers/butylethylene/path26.png
- maps-monomers/butylethylene/path27.png
- maps-monomers/butylethylene/path28.png
- maps-monomers/butylethylene/path29.png
- maps-monomers/butylethylene/path3.png
- maps-monomers/butylethylene/path30.png
- maps-monomers/butylethylene/path31.png
- maps-monomers/butylethylene/path32.png
- maps-monomers/butylethylene/path33.png
- maps-monomers/butylethylene/path34.png
- maps-monomers/butylethylene/path35.png
- maps-monomers/butylethylene/path36.png
- maps-monomers/butylethylene/path37.png
- maps-monomers/butylethylene/path38.png
- maps-monomers/butylethylene/path39.png
- maps-monomers/butylethylene/path4.png
- maps-monomers/butylethylene/path40.png
- maps-monomers/butylethylene/path41.png
- maps-monomers/butylethylene/path42.png
- maps-monomers/butylethylene/path43.png
- maps-monomers/butylethylene/path44.png
- maps-monomers/butylethylene/path45.png
- maps-monomers/butylethylene/path46.png
- maps-monomers/butylethylene/path47.png
- maps-monomers/butylethylene/path48.png
- maps-monomers/butylethylene/path49.png
- maps-monomers/butylethylene/path5.png
- maps-monomers/butylethylene/path50.png
- maps-monomers/butylethylene/path51.png
- maps-monomers/butylethylene/path52.png
- maps-monomers/butylethylene/path53.png
- maps-monomers/butylethylene/path54.png
- maps-monomers/butylethylene/path55.png
- maps-monomers/butylethylene/path56.png
- maps-monomers/butylethylene/path57.png
- maps-monomers/butylethylene/path58.png
- maps-monomers/butylethylene/path59.png
- maps-monomers/butylethylene/path6.png
- maps-monomers/butylethylene/path60.png
- maps-monomers/butylethylene/path61.png
- maps-monomers/butylethylene/path62.png
- maps-monomers/butylethylene/path63.png
- maps-monomers/butylethylene/path64.png
- maps-monomers/butylethylene/path65.png
- maps-monomers/butylethylene/path66.png
- maps-monomers/butylethylene/path67.png
- maps-monomers/butylethylene/path68.png
- maps-monomers/butylethylene/path69.png
- maps-monomers/butylethylene/path7.png
- maps-monomers/butylethylene/path70.png
- maps-monomers/butylethylene/path71.png
- maps-monomers/butylethylene/path72.png
- maps-monomers/butylethylene/path73.png
- maps-monomers/butylethylene/path74.png
- maps-monomers/butylethylene/path75.png
- maps-monomers/butylethylene/path76.png
- maps-monomers/butylethylene/path77.png
- maps-monomers/butylethylene/path78.png
- maps-monomers/butylethylene/path79.png
- maps-monomers/butylethylene/path8.png
- maps-monomers/butylethylene/path80.png
- maps-monomers/butylethylene/path81.png
- maps-monomers/butylethylene/path82.png
- maps-monomers/butylethylene/path83.png
- maps-monomers/butylethylene/path84.png
- maps-monomers/butylethylene/path85.png
- maps-monomers/butylethylene/path86.png
- maps-monomers/butylethylene/path87.png
- maps-monomers/butylethylene/path88.png
- maps-monomers/butylethylene/path89.png
- maps-monomers/butylethylene/path9.png
- maps-monomers/butylethylene/path90.png
- maps-monomers/butylethylene/path91.png
- maps-monomers/butylethylene/path92.png
- maps-monomers/butylethylene/path93.png
- maps-monomers/butylethylene/path94.png
- maps-monomers/butylethylene/path95.png
- maps-monomers/butylethylene/path96.png
- maps-monomers/butylethylene/path97.png
- maps-monomers/butylethylene/path98.png
- maps-monomers/butylethylene/path99.png
- maps-monomers/ethyl_acrylate/
- maps-monomers/ethyl_acrylate/path1.png
- maps-monomers/ethylene/
- maps-monomers/ethylene/path1.png
- maps-monomers/isoprene/
- maps-monomers/isoprene/path1.png
- maps-monomers/methyl_acrylate/
- maps-monomers/methyl_acrylate/path1.png
- maps-monomers/oxymethylene/
- maps-monomers/oxymethylene/path1.png
- maps-monomers/p-hydroxybenzoate/
- maps-monomers/p-hydroxybenzoate/path1.png
- maps-monomers/p-methoxy_styrene/
- maps-monomers/p-methoxy_styrene/path1.png
- maps-monomers/propylene/
- maps-monomers/propylene/path1.png
- maps-monomers/propylene_oxide/
- maps-monomers/propylene_oxide/path1.png
- maps-monomers/styrene/
- maps-monomers/styrene/path1.png
- maps-monomers/vinyl_chloride/
- maps-monomers/vinyl_chloride/path1.png
