# Supplementary material for: Molecular structures enumeration and virtual screening in the chemical space with RetroPath2.0
Source: J Cheminform. 2017 Dec 19;9:64. doi: 10.1186/s13321-017-0252-9 (PMC5736515; doi:10.1186/s13321-017-0252-9)
Supplement: Supplementary file 3 — Additional file 3: Table S1. Solution space reduction arguments or rules corresponding to bond configurations in section “Isomer transformation”. This is shown for the 36 rules after reduction of the solution space by problem symmetry arguments. [file 13321_2017_252_MOESM3_ESM.xlsx]

## Sheet: Feuil1
a12	a34	a23	a14	Rule or argument for space reduction
1	1	0	0	Rule 1
1	1	0	1	Rule 4
1	1	0	2	Rule 10
1	1	1	1	Rule 7
1	1	1	2	Rule 13
1	1	2	2	Rule 14
2	1	0	0	Rule 2
2	1	0	1	Rule 5
2	1	0	2	Rule 11
2	1	1	1	Rule 8
2	1	1	2	Double bonds in 4 membered ring
2	1	2	2	Double bonds in 4 membered ring
2	2	0	0	Rule 3
2	2	0	1	Rule 6
2	2	0	2	Rule 12
2	2	1	1	Rule 9
2	2	1	2	Double bonds in 4 membered ring
2	2	2	2	Double bonds in 4 membered ring
3	1	0	0	Rule 15
3	1	0	1	Rule 18
3	1	0	2	Valence is limited to 4
3	1	1	1	Rule 19
3	1	1	2	Valence is limited to 4
3	1	2	2	Valence is limited to 4
3	2	0	0	Rule 16
3	2	0	1	Double bonds in 4 membered ring
3	2	0	2	Valence is limited to 4
3	2	1	1	Double bonds in 4 membered ring
3	2	1	2	Valence is limited to 4
3	2	2	2	Valence is limited to 4
3	3	0	0	Rule 17
3	3	0	1	Double bonds in 4 membered ring
3	3	0	2	Valence is limited to 4
3	3	1	1	Double bonds in 4 membered ring
3	3	1	2	Valence is limited to 4
3	3	2	2	Valence is limited to 4
