# Supplementary material for: Molecular structures enumeration and virtual screening in the chemical space with RetroPath2.0
Source: J Cheminform. 2017 Dec 19;9:64. doi: 10.1186/s13321-017-0252-9 (PMC5736515; doi:10.1186/s13321-017-0252-9)
Supplement: Supplementary file 4 — Additional file 4: Table S2. List of 40 compounds from section “Metabolome completion and metabolomics” having an identifier in MetaNetX and produced by three identical reactions (i.e. reactions having the same substrates and products) generated using the Sympheny, BNICE and D6 rule sets. [file 13321_2017_252_MOESM4_ESM.xls]

## Sheet: RNG-Supp-Table-S2
Koch M., et al., Molecular structures enumeration and virtual screening in the chemical space with RetroPath2.0
SUPPLEMENTARY Table S2
Substrate Name	Product Name	Substrate InchI	Product InChI	Product RT	Product MZ	Product mass intensity	Common third level EC	EC D4	EC BNICE	EC Simpheny	Rule ID D4	Rule ID BNICE	Rule ID Sympheny
MNXM2403;N-acetyl-D-mannosamine	MNXM63414;N-acetyl-D-glucosaminitol	InChI=1S/C8H15NO6/c1-4(12)9-5(2-10)7(14)8(15)6(13)3-11/h2,5-8,11,13-15H,3H2,1H3,(H,9,12)/t5-,6-,7-,8-/m0/s1	InChI=1S/C8H17NO6/c1-4(12)9-5(2-10)7(14)8(15)6(13)3-11/h5-8,10-11,13-15H,2-3H2,1H3,(H,9,12)/t5-,6+,7+,8+/m0/s1	1513.978983	485.172296	1217400	1.1.1	1.1.1.276	1.1.-1.-		MNXR68763_MNXM2124, MNXR69383_MNXM2124	1.1.-1.a
MNXM153;(4-hydroxyphenyl)pyruvate	MNXM114141;3-(4-hydroxyphenyl)lactate	InChI=1S/C9H8O4/c10-7-3-1-6(2-4-7)5-8(11)9(12)13/h1-4,10H,5H2,(H,12,13)	InChI=1S/C9H10O4/c10-7-3-1-6(2-4-7)5-8(11)9(12)13/h1-4,8,10-11H,5H2,(H,12,13)	1243.727292	215.0918963	1042800	1.1.1	1.1.1.37	1.1.-1.-		MNXR26688_MNXM46, MNXR69427_MNXM46, MNXR3464_MNXM46	1.1.-1.a
MNXM1423;D-tagaturonate	MNXM936;2,5-didehydro-D-gluconate	InChI=1S/C6H10O7/c7-1-2(8)3(9)4(10)5(11)6(12)13/h3-5,7,9-11H,1H2,(H,12,13)/t3-,4-,5+/m1/s1	InChI=1S/C6H8O7/c7-1-2(8)3(9)4(10)5(11)6(12)13/h3-4,7,9-10H,1H2,(H,12,13)/t3-,4+/m1/s1	1169.747798	225.0612996	10681200	1.1.1		1.1.1.-	1.1.1.-		1.1.1.a	1.1.1.R1
MNXM963;5-dehydro-D-gluconate	MNXM936;2,5-didehydro-D-gluconate	InChI=1S/C6H10O7/c7-1-2(8)3(9)4(10)5(11)6(12)13/h3-5,7,9-11H,1H2,(H,12,13)/t3-,4+,5-/m1/s1	InChI=1S/C6H8O7/c7-1-2(8)3(9)4(10)5(11)6(12)13/h3-4,7,9-10H,1H2,(H,12,13)/t3-,4+/m1/s1	1169.747798	225.0612996	10681200	1.1.1		1.1.1.-	1.1.1.-		1.1.1.a	1.1.1.R1
MNXM89661;isocitrate	MNXM1289;oxalosuccinate	InChI=1S/C6H8O7/c7-3(8)1-2(5(10)11)4(9)6(12)13/h2,4,9H,1H2,(H,7,8)(H,10,11)(H,12,13)	InChI=1S/C6H6O7/c7-3(8)1-2(5(10)11)4(9)6(12)13/h2H,1H2,(H,7,8)(H,10,11)(H,12,13)	963.5983455	191.0192498	5471490	1.1.1		1.1.1.-	1.1.1.-		1.1.1.a	1.1.1.R1
MNXM1281;L-histidinol	MNXM4010;L-histidinal	InChI=1S/C6H11N3O/c7-5(3-10)1-6-2-8-4-9-6/h2,4-5,10H,1,3,7H2,(H,8,9)/t5-/m0/s1	InChI=1S/C6H9N3O/c7-5(3-10)1-6-2-8-4-9-6/h2-5H,1,7H2,(H,8,9)/t5-/m0/s1	1443.745742	296.1858749	1267650	1.1.1		1.1.1.-	1.1.1.-		1.1.1.a	1.1.1.R1
MNXM1401;3,4-dihydroxyphenylacetaldehyde	MNXM56953;hydroxytyrosol	InChI=1S/C8H8O3/c9-4-3-6-1-2-7(10)8(11)5-6/h1-2,4-5,10-11H,3H2	InChI=1S/C8H10O3/c9-4-3-6-1-2-7(10)8(11)5-6/h1-2,5,9-11H,3-4H2	1054.46937	187.097187	12313600	1.1.1	1.1.1.3, 1.1.1.61, 1.1.1.298	1.1.-1.-		MNXR3045_MNXM361, MNXR5495_MNXM172, MNXR8993_MNXM244	1.1.-1.a
MNXM479;(4-hydroxyphenyl)acetaldehyde	MNXM4964;2-(4-hydroxyphenyl)ethanol	InChI=1S/C8H8O2/c9-6-5-7-1-3-8(10)4-2-7/h1-4,6,10H,5H2	InChI=1S/C8H10O2/c9-6-5-7-1-3-8(10)4-2-7/h1-4,9-10H,5-6H2	1082.177479	171.1023228	9077160	1.1.2	1.1.1.3, 1.1.1.61, 1.1.1.298	1.1.-1.-		MNXR3045_MNXM361, MNXR5495_MNXM172, MNXR8993_MNXM244	1.1.-1.a
MNXM1401;3,4-dihydroxyphenylacetaldehyde	MNXM645;3,4-dihydroxyphenylacetate	InChI=1S/C8H8O3/c9-4-3-6-1-2-7(10)8(11)5-6/h1-2,4-5,10-11H,3H2	InChI=1S/C8H8O4/c9-6-2-1-5(3-7(6)10)4-8(11)12/h1-3,9-10H,4H2,(H,11,12)	908.8792171	201.0762695	934550	1.2.1		1.2.1.-	1.2.1.-		1.2.1.a	1.2.1.R5
MNXM402;dodecanoate	MNXM46923;cis-2-dodecenoic acid	InChI=1S/C12H24O2/c1-2-3-4-5-6-7-8-9-10-11-12(13)14/h2-11H2,1H3,(H,13,14)	InChI=1S/C12H22O2/c1-2-3-4-5-6-7-8-9-10-11-12(13)14/h10-11H,2-9H2,1H3,(H,13,14)/b11-10-	1665.376563	281.2226721	6556400	1.3.1		4.2.-1.-, 1.3.1.-	1.3.1.-		4.2.-1.g, 1.3.1.a	1.3.1.R13
MNXM1043;decanoate	MNXM34976;2-decenoic acid	InChI=1S/C10H20O2/c1-2-3-4-5-6-7-8-9-10(11)12/h2-9H2,1H3,(H,11,12)	InChI=1S/C10H18O2/c1-2-3-4-5-6-7-8-9-10(11)12/h8-9H,2-7H2,1H3,(H,11,12)/b9-8+	1587.081155	171.1387039	28842700	1.3.1		4.2.-1.-, 1.3.1.-	1.3.1.-		4.2.-1.g, 1.3.1.a	1.3.1.R13
MNXM750;octanoate	MNXM87568;2-octenoic acid	InChI=1S/C8H16O2/c1-2-3-4-5-6-7-8(9)10/h2-7H2,1H3,(H,9,10)	InChI=1S/C8H14O2/c1-2-3-4-5-6-7-8(9)10/h6-7H,2-5H2,1H3,(H,9,10)/b7-6+	1636.578507	326.2326781	11057400	1.3.1		4.2.-1.-, 1.3.1.-	1.3.1.-		4.2.-1.g, 1.3.1.a	1.3.1.R13
MNXM1653;hexanoate	MNXM35099;(2E)-hexenoate	InChI=1S/C6H12O2/c1-2-3-4-5-6(7)8/h2-5H2,1H3,(H,7,8)	InChI=1S/C6H10O2/c1-2-3-4-5-6(7)8/h4-5H,2-3H2,1H3,(H,7,8)/b5-4+	1217.570469	229.1436641	1126110	1.3.1		4.2.-1.-, 1.3.1.-	1.3.1.-		4.2.-1.g, 1.3.1.a	1.3.1.R13
MNXM458;butanoate	MNXM4495;but-2-enoate	InChI=1S/C4H8O2/c1-2-3-4(5)6/h2-3H2,1H3,(H,5,6)	InChI=1S/C4H6O2/c1-2-3-4(5)6/h2-3H,1H3,(H,5,6)/b3-2+	1015.092996	173.0816002	7766460	1.3.1		4.2.-1.-, 1.3.1.-	1.3.1.-		4.2.-1.g, 1.3.1.a	1.3.1.R13
MNXM1403;3-phenylpropanoate	MNXM438;trans-cinnamate	InChI=1S/C9H10O2/c10-9(11)7-6-8-4-2-1-3-5-8/h1-5H,6-7H2,(H,10,11)	InChI=1S/C9H8O2/c10-9(11)7-6-8-4-2-1-3-5-8/h1-7H,(H,10,11)/b7-6+	1095.310042	181.0866204	2607540	1.3.1		4.2.-1.-, 1.3.1.-	1.3.1.-		4.2.-1.g, 1.3.1.a	1.3.1.R13
MNXM422;4-aminobutanal	MNXM12965;Succinic aldehyde	InChI=1S/C4H9NO/c5-3-1-2-4-6/h4H,1-3,5H2	InChI=1S/C4H6O2/c5-3-1-2-4-6/h3-4H,1-2H2	1015.092996	173.0816002	7766460	1.4.1		1.4.1.-	1.4.1.-, 2.6.1.-		1.4.1.a	1.4.1.R15, 2.6.1.R22
MNXM61;L-methionine	MNXM276;4-methylthio-2-oxobutanoate	InChI=1S/C5H11NO2S/c1-9-3-2-4(6)5(7)8/h4H,2-3,6H2,1H3,(H,7,8)/t4-/m0/s1	InChI=1S/C5H8O3S/c1-9-3-2-4(6)5(7)8/h2-3H2,1H3,(H,7,8)	1883.091149	297.0461031	141147	1.4.1		1.4.1.-	1.4.1.-, 2.6.1.-		1.4.1.a	1.4.1.R15, 2.6.1.R22
MNXM134;L-histidine	MNXM1103;3-(imidazol-5-yl)pyruvate	InChI=1S/C6H9N3O2/c7-5(6(10)11)1-4-2-8-3-9-4/h2-3,5H,1,7H2,(H,8,9)(H,10,11)/t5-/m0/s1	InChI=1S/C6H6N2O3/c9-5(6(10)11)1-4-2-7-3-8-4/h2-3H,1H2,(H,7,8)(H,10,11)	801.5453029	347.0387832	2367380	1.4.1		1.4.1.-	1.4.1.-, 2.6.1.-		1.4.1.a	1.4.1.R15, 2.6.1.R22
MNXM51;GTP	MNXM160450;pppGp	InChI=1S/C10H16N5O14P3/c11-10-13-7-4(8(18)14-10)12-2-15(7)9-6(17)5(16)3(27-9)1-26-31(22,23)29-32(24,25)28-30(19,20)21/h2-3,5-6,9,16-17H,1H2,(H,22,23)(H,24,25)(H2,19,20,21)(H3,11,13,14,18)/t3-,5-,6-,9-/m1/s1	InChI=1S/C10H17N5O17P4/c11-10-13-7-4(8(17)14-10)12-2-15(7)9-5(16)6(30-33(18,19)20)3(29-9)1-28-35(24,25)32-36(26,27)31-34(21,22)23/h2-3,5-6,9,16H,1H2,(H,24,25)(H,26,27)(H2,18,19,20)(H2,21,22,23)(H3,11,13,14,17)/t3-,5-,6-,9-/m1/s1	852.272818	663.0138737	13839500	2.7.1		2.7.1.-	2.7.1.-		2.7.1.a	2.7.1.R23
MNXM30;GDP	MNXM77907;ppGp	InChI=1S/C10H15N5O11P2/c11-10-13-7-4(8(18)14-10)12-2-15(7)9-6(17)5(16)3(25-9)1-24-28(22,23)26-27(19,20)21/h2-3,5-6,9,16-17H,1H2,(H,22,23)(H2,19,20,21)(H3,11,13,14,18)/t3-,5-,6-,9-/m1/s1	InChI=1S/C10H16N5O14P3/c11-10-13-7-4(8(17)14-10)12-2-15(7)9-5(16)6(28-30(18,19)20)3(27-9)1-26-32(24,25)29-31(21,22)23/h2-3,5-6,9,16H,1H2,(H,24,25)(H2,18,19,20)(H2,21,22,23)(H3,11,13,14,17)/t3-,5-,6-,9-/m1/s1	1417.923893	541.0221458	845102	2.7.1		2.7.1.-	2.7.1.-		2.7.1.a	2.7.1.R23
MNXM47;UDP-N-acetyl-alpha-D-glucosamine	MNXM22350;UDP-N-acetyl-alpha-D-glucosamine 3'-phosphate	InChI=1S/C17H27N3O17P2/c1-6(22)18-10-13(26)11(24)7(4-21)35-16(10)36-39(31,32)37-38(29,30)33-5-8-12(25)14(27)15(34-8)20-3-2-9(23)19-17(20)28/h2-3,7-8,10-16,21,24-27H,4-5H2,1H3,(H,18,22)(H,29,30)(H,31,32)(H,19,23,28)/t7-,8-,10-,11-,12-,13-,14-,15-,16-/m1/s1	InChI=1S/C17H28N3O20P3/c1-6(22)18-10-14(38-41(28,29)30)12(25)7(4-21)37-16(10)39-43(33,34)40-42(31,32)35-5-8-11(24)13(26)15(36-8)20-3-2-9(23)19-17(20)27/h2-3,7-8,10-16,21,24-26H,4-5H2,1H3,(H,18,22)(H,31,32)(H,33,34)(H,19,23,27)(H2,28,29,30)/t7-,8-,10-,11-,12-,13-,14-,15-,16-/m1/s1	1241.086825	355.5219744	308052	2.7.1		2.7.1.-	2.7.1.-		2.7.1.a	2.7.1.R23
MNXM89724;UDP-N-acetyl-alpha-D-galactosamine	MNXM22350;UDP-N-acetyl-alpha-D-glucosamine 3'-phosphate	InChI=1S/C17H27N3O17P2/c1-6(22)18-10-13(26)11(24)7(4-21)35-16(10)36-39(31,32)37-38(29,30)33-5-8-12(25)14(27)15(34-8)20-3-2-9(23)19-17(20)28/h2-3,7-8,10-16,21,24-27H,4-5H2,1H3,(H,18,22)(H,29,30)(H,31,32)(H,19,23,28)/t7-,8-,10-,11+,12-,13-,14-,15-,16-/m1/s1	InChI=1S/C17H28N3O20P3/c1-6(22)18-10-14(38-41(28,29)30)12(25)7(4-21)37-16(10)39-43(33,34)40-42(31,32)35-5-8-11(24)13(26)15(36-8)20-3-2-9(23)19-17(20)27/h2-3,7-8,10-16,21,24-26H,4-5H2,1H3,(H,18,22)(H,31,32)(H,33,34)(H,19,23,27)(H2,28,29,30)/t7-,8-,10-,11-,12-,13-,14-,15-,16-/m1/s1	1241.086825	355.5219744	308052	2.7.1		2.7.1.-	2.7.1.-		2.7.1.a	2.7.1.R23
MNXM932;UDP-N-acetyl-alpha-D-mannosamine	MNXM22350;UDP-N-acetyl-alpha-D-glucosamine 3'-phosphate	InChI=1S/C17H27N3O17P2/c1-6(22)18-10-13(26)11(24)7(4-21)35-16(10)36-39(31,32)37-38(29,30)33-5-8-12(25)14(27)15(34-8)20-3-2-9(23)19-17(20)28/h2-3,7-8,10-16,21,24-27H,4-5H2,1H3,(H,18,22)(H,29,30)(H,31,32)(H,19,23,28)/t7-,8-,10+,11-,12-,13-,14-,15-,16-/m1/s1	InChI=1S/C17H28N3O20P3/c1-6(22)18-10-14(38-41(28,29)30)12(25)7(4-21)37-16(10)39-43(33,34)40-42(31,32)35-5-8-11(24)13(26)15(36-8)20-3-2-9(23)19-17(20)27/h2-3,7-8,10-16,21,24-26H,4-5H2,1H3,(H,18,22)(H,31,32)(H,33,34)(H,19,23,27)(H2,28,29,30)/t7-,8-,10-,11-,12-,13-,14-,15-,16-/m1/s1	1241.086825	355.5219744	308052	2.7.1		2.7.1.-	2.7.1.-		2.7.1.a	2.7.1.R23
MNXM227;N-acetylneuraminate	MNXM3315;N-acetyl-beta-neuraminate 9-phosphate	InChI=1S/C11H19NO9/c1-4(14)12-7-5(15)2-11(20,10(18)19)21-9(7)8(17)6(16)3-13/h5-9,13,15-17,20H,2-3H2,1H3,(H,12,14)(H,18,19)/t5-,6+,7+,8+,9+,11?/m0/s1	InChI=1S/C11H20NO12P/c1-4(13)12-7-5(14)2-11(19,10(17)18)24-9(7)8(16)6(15)3-23-25(20,21)22/h5-9,14-16,19H,2-3H2,1H3,(H,12,13)(H,17,18)(H2,20,21,22)/t5-,6+,7+,8+,9+,11-/m0/s1	1880.059485	817.1068402	64400.80078	2.7.1		2.7.1.-	2.7.1.-		2.7.1.a	2.7.1.R23
MNXM218;ethanolamine	MNXM187;phosphoethanolamine	InChI=1S/C2H7NO/c3-1-2-4/h4H,1-3H2	InChI=1S/C2H8NO4P/c3-1-2-7-8(4,5)6/h1-3H2,(H2,4,5,6)	908.8792171	201.0762695	934550	2.7.1		2.7.1.-	2.7.1.-		2.7.1.a	2.7.1.R23
MNXM2598;2',3'-cyclic AMP	MNXM118836;adenosine-5'-phosphate-2',3'-cyclic phosphate	InChI=1S/C10H12N5O6P/c11-8-5-9(13-2-12-8)15(3-14-5)10-7-6(4(1-16)19-10)20-22(17,18)21-7/h2-4,6-7,10,16H,1H2,(H,17,18)(H2,11,12,13)/t4-,6-,7-,10-/m1/s1	InChI=1S/C10H13N5O9P2/c11-8-5-9(13-2-12-8)15(3-14-5)10-7-6(23-26(19,20)24-7)4(22-10)1-21-25(16,17)18/h2-4,6-7,10H,1H2,(H,19,20)(H2,11,12,13)(H2,16,17,18)/t4-,6-,7-,10-/m1/s1	1013.379615	410.0261385	554034	2.7.1		2.7.1.-	2.7.1.-		2.7.1.a	2.7.1.R23
MNXM2157;UDP-3-O-[(3R)-3-hydroxytetradecanoyl]-N-acetyl-alpha-D-glucosamine	MNXM31572;(3R)-hydroxytetradecanoate	InChI=1S/C31H53N3O19P2/c1-3-4-5-6-7-8-9-10-11-12-19(37)15-23(39)51-28-24(32-18(2)36)30(50-20(16-35)26(28)41)52-55(46,47)53-54(44,45)48-17-21-25(40)27(42)29(49-21)34-14-13-22(38)33-31(34)43/h13-14,19-21,24-30,35,37,40-42H,3-12,15-17H2,1-2H3,(H,32,36)(H,44,45)(H,46,47)(H,33,38,43)/t19-,20-,21-,24-,25-,26-,27-,28-,29-,30-/m1/s1	InChI=1S/C14H28O3/c1-2-3-4-5-6-7-8-9-10-11-13(15)12-14(16)17/h13,15H,2-12H2,1H3,(H,16,17)/t13-/m1/s1	1145.185215	286.2378134	2724580	3.1.1	3.1.1.4	3.1.1.-		MNXR69317_MNXM56096, MNXR69753_MNXM32178, MNXR69755_MNXM31536, MNXR69760_MNXM32179, MNXR69762_MNXM75102, MNXR83922_MNXM51017, MNXR83924_MNXM51279, MNXR83926_MNXM71176, MNXR83927_MNXM71241	3.1.1.a
MNXM1839;2-N,3-O-bis(3-hydroxytetradecanoyl)-alpha-D-glucosaminyl 1-phosphate	MNXM31572;(3R)-hydroxytetradecanoate	InChI=1S/C34H66NO12P/c1-3-5-7-9-11-13-15-17-19-21-26(37)23-29(39)35-31-33(32(41)28(25-36)45-34(31)47-48(42,43)44)46-30(40)24-27(38)22-20-18-16-14-12-10-8-6-4-2/h26-28,31-34,36-38,41H,3-25H2,1-2H3,(H,35,39)(H2,42,43,44)/t26-,27-,28-,31-,32-,33-,34-/m1/s1	InChI=1S/C14H28O3/c1-2-3-4-5-6-7-8-9-10-11-13(15)12-14(16)17/h13,15H,2-12H2,1H3,(H,16,17)/t13-/m1/s1	1145.185215	286.2378134	2724580	3.1.1	3.1.1.4	3.1.1.-		MNXR69317_MNXM56096, MNXR69753_MNXM32178, MNXR69755_MNXM31536, MNXR69760_MNXM32179, MNXR69762_MNXM75102, MNXR83922_MNXM51017, MNXR83924_MNXM51279, MNXR83926_MNXM71176, MNXR83927_MNXM71241	3.1.1.a
MNXM6584;1,2-ditetradecanoyl-sn-glycerol	MNXM62007;2-tetradecanoylglycerol	InChI=1S/C31H60O5/c1-3-5-7-9-11-13-15-17-19-21-23-25-30(33)35-28-29(27-32)36-31(34)26-24-22-20-18-16-14-12-10-8-6-4-2/h29,32H,3-28H2,1-2H3/t29-/m0/s1	InChI=1S/C17H34O4/c1-2-3-4-5-6-7-8-9-10-11-12-13-17(20)21-16(14-18)15-19/h16,18-19H,2-15H2,1H3	1886.072773	385.3058994	373318	3.1.1	3.1.1.5, 3.1.1.32	3.1.1.-		MNXR3269_MNXM4232, MNXR3270_MNXM3426, MNXR69336_MNXM32950, MNXR69338_MNXM32692, MNXR69342_MNXM32694, MNXR3284_MNXM6603, MNXR3286_MNXM6605, MNXR3288_MNXM6607, MNXR68143_MNXM32179, MNXR69738_MNXM32179, MNXR68145_MNXM75102, MNXR69339_MNXM32693, MNXR69341_MNXM32511, MNXR69344_MNXM32695, MNXR69731_MNXM32178, MNXR69733_MNXM31536, MNXR69740_MNXM75102, MNXR81336_MNXM71176, MNXR81337_MNXM71241, MNXR83223_…	3.1.1.a
MNXM6584;1,2-ditetradecanoyl-sn-glycerol	MNXM146052;1-tetradecanoylglycerol	InChI=1S/C31H60O5/c1-3-5-7-9-11-13-15-17-19-21-23-25-30(33)35-28-29(27-32)36-31(34)26-24-22-20-18-16-14-12-10-8-6-4-2/h29,32H,3-28H2,1-2H3/t29-/m0/s1	InChI=1S/C17H34O4/c1-2-3-4-5-6-7-8-9-10-11-12-13-17(20)21-15-16(19)14-18/h16,18-19H,2-15H2,1H3	1886.072773	385.3058994	373318	3.1.1	3.1.1.5, 3.1.1.4	3.1.1.-		MNXR69317_MNXM56096, MNXR69367_MNXM34808, MNXR69368_MNXM34809, MNXR69370_MNXM34810, MNXR69371_MNXM34811, MNXR69373_MNXM34739, MNXR69375_MNXM34740, MNXR69376_MNXM34812, MNXR69753_MNXM32178, MNXR69755_MNXM31536, MNXR69760_MNXM32179, MNXR69762_MNXM75102, MNXR83224_MNXM60396, MNXR83225_MNXM60397, MNXR83922_MNXM51017, MNXR83924_MNXM51279, MNXR83926_MNXM71176, MNXR83927_MNXM71241	3.1.1.a
MNXM66654;PA(18:1(11Z)/18:1(11Z))	MNXM11120;(11Z)-octadecenoate	InChI=1S/C39H73O8P/c1-3-5-7-9-11-13-15-17-19-21-23-25-27-29-31-33-38(40)45-35-37(36-46-48(42,43)44)47-39(41)34-32-30-28-26-24-22-20-18-16-14-12-10-8-6-4-2/h13-16,37H,3-12,17-36H2,1-2H3,(H2,42,43,44)/b15-13-,16-14-/t37-/m1/s1	InChI=1S/C18H34O2/c1-2-3-4-5-6-7-8-9-10-11-12-13-14-15-16-17-18(19)20/h7-8H,2-6,9-17H2,1H3,(H,19,20)/b8-7-	2482.150939	283.2632214	310502	3.1.1	3.1.1.5, 3.1.1.4	3.1.1.-		MNXR69317_MNXM56096, MNXR69367_MNXM34808, MNXR69368_MNXM34809, MNXR69370_MNXM34810, MNXR69371_MNXM34811, MNXR69373_MNXM34739, MNXR69375_MNXM34740, MNXR69376_MNXM34812, MNXR69753_MNXM32178, MNXR69755_MNXM31536, MNXR69760_MNXM32179, MNXR69762_MNXM75102, MNXR83224_MNXM60396, MNXR83225_MNXM60397, MNXR83922_MNXM51017, MNXR83924_MNXM51279, MNXR83926_MNXM71176, MNXR83927_MNXM71241	3.1.1.a
MNXM66654;PA(18:1(11Z)/18:1(11Z))	MNXM11120;(11Z)-octadecenoate	InChI=1S/C39H73O8P/c1-3-5-7-9-11-13-15-17-19-21-23-25-27-29-31-33-38(40)45-35-37(36-46-48(42,43)44)47-39(41)34-32-30-28-26-24-22-20-18-16-14-12-10-8-6-4-2/h13-16,37H,3-12,17-36H2,1-2H3,(H2,42,43,44)/b15-13-,16-14-/t37-/m1/s1	InChI=1S/C18H34O2/c1-2-3-4-5-6-7-8-9-10-11-12-13-14-15-16-17-18(19)20/h7-8H,2-6,9-17H2,1H3,(H,19,20)/b8-7-	2482.150939	283.2632214	310502	3.1.1	3.1.1.5, 3.1.1.32	3.1.1.-		MNXR3269_MNXM4232, MNXR3270_MNXM3426, MNXR69336_MNXM32950, MNXR69338_MNXM32692, MNXR69342_MNXM32694, MNXR3284_MNXM6603, MNXR3286_MNXM6605, MNXR3288_MNXM6607, MNXR68143_MNXM32179, MNXR69738_MNXM32179, MNXR68145_MNXM75102, MNXR69339_MNXM32693, MNXR69341_MNXM32511, MNXR69344_MNXM32695, MNXR69731_MNXM32178, MNXR69733_MNXM31536, MNXR69740_MNXM75102, MNXR81336_MNXM71176, MNXR81337_MNXM71241, MNXR83223_…	3.1.1.a
MNXM2036;UDP-3-O-[(3R)-3-hydroxytetradecanoyl]-alpha-D-glucosamine	MNXM31572;(3R)-hydroxytetradecanoate	InChI=1S/C29H51N3O18P2/c1-2-3-4-5-6-7-8-9-10-11-17(34)14-21(36)48-26-22(30)28(47-18(15-33)24(26)38)49-52(43,44)50-51(41,42)45-16-19-23(37)25(39)27(46-19)32-13-12-20(35)31-29(32)40/h12-13,17-19,22-28,33-34,37-39H,2-11,14-16,30H2,1H3,(H,41,42)(H,43,44)(H,31,35,40)/t17-,18-,19-,22-,23-,24-,25-,26-,27-,28-/m1/s1	InChI=1S/C14H28O3/c1-2-3-4-5-6-7-8-9-10-11-13(15)12-14(16)17/h13,15H,2-12H2,1H3,(H,16,17)/t13-/m1/s1	1145.185215	286.2378134	2724580	3.1.1	3.1.1.4	3.1.1.-		MNXR69317_MNXM56096, MNXR69753_MNXM32178, MNXR69755_MNXM31536, MNXR69760_MNXM32179, MNXR69762_MNXM75102, MNXR83922_MNXM51017, MNXR83924_MNXM51279, MNXR83926_MNXM71176, MNXR83927_MNXM71241	3.1.1.a
MNXM23842;2E-dodecenoyl-[acp]	MNXM46923;cis-2-dodecenoic acid	InChI=1S/C13H24OS/c1-3-4-5-6-7-8-9-10-11-12-13(14)15-2/h11-12H,3-10H2,1-2H3/b12-11+	InChI=1S/C12H22O2/c1-2-3-4-5-6-7-8-9-10-11-12(13)14/h10-11H,2-9H2,1H3,(H,13,14)/b11-10-	1665.376563	281.2226721	6556400	3.1.2		3.1.2.-	2.8.3.-, 3.1.2.-, 6.2.1.-		3.1.2.a	2.8.3.R30, 3.1.2.R32, 6.2.1.R49
MNXM28221;2E-decenoyl-[acp]	MNXM34976;2-decenoic acid	InChI=1S/C11H20OS/c1-3-4-5-6-7-8-9-10-11(12)13-2/h9-10H,3-8H2,1-2H3/b10-9+	InChI=1S/C10H18O2/c1-2-3-4-5-6-7-8-9-10(11)12/h8-9H,2-7H2,1H3,(H,11,12)/b9-8+	1587.081155	171.1387039	28842700	3.1.2		3.1.2.-	2.8.3.-, 3.1.2.-, 6.2.1.-		3.1.2.a	2.8.3.R30, 3.1.2.R32, 6.2.1.R49
MNXM23766;2E-octenoyl-[acp]	MNXM87568;2-octenoic acid	InChI=1S/C9H16OS/c1-3-4-5-6-7-8-9(10)11-2/h7-8H,3-6H2,1-2H3/b8-7+	InChI=1S/C8H14O2/c1-2-3-4-5-6-7-8(9)10/h6-7H,2-5H2,1H3,(H,9,10)/b7-6+	1636.578507	326.2326781	11057400	3.1.2		3.1.2.-	2.8.3.-, 3.1.2.-, 6.2.1.-		3.1.2.a	2.8.3.R30, 3.1.2.R32, 6.2.1.R49
MNXM24502;2E-hexenoyl-[acp]	MNXM35099;(2E)-hexenoate	InChI=1S/C7H12OS/c1-3-4-5-6-7(8)9-2/h5-6H,3-4H2,1-2H3/b6-5+	InChI=1S/C6H10O2/c1-2-3-4-5-6(7)8/h4-5H,2-3H2,1H3,(H,7,8)/b5-4+	1217.570469	229.1436641	1126110	3.1.2		3.1.2.-	2.8.3.-, 3.1.2.-, 6.2.1.-		3.1.2.a	2.8.3.R30, 3.1.2.R32, 6.2.1.R49
MNXM26095;3-oxo-tetradecanoyl-[acp]	MNXM36740;3-oxo-myristate	InChI=1S/C15H28O2S/c1-3-4-5-6-7-8-9-10-11-12-14(16)13-15(17)18-2/h3-13H2,1-2H3	InChI=1S/C14H26O3/c1-2-3-4-5-6-7-8-9-10-11-13(15)12-14(16)17/h2-12H2,1H3,(H,16,17)	1713.599494	243.1957695	718930	3.1.2		3.1.2.-	2.8.3.-, 3.1.2.-, 6.2.1.-		3.1.2.a	2.8.3.R30, 3.1.2.R32, 6.2.1.R49
MNXM28933;3-oxo-dodecanoyl-[acp]	MNXM3172;3-oxododecanoate	InChI=1S/C13H24O2S/c1-3-4-5-6-7-8-9-10-12(14)11-13(15)16-2/h3-11H2,1-2H3	InChI=1S/C12H22O3/c1-2-3-4-5-6-7-8-9-11(13)10-12(14)15/h2-10H2,1H3,(H,14,15)	1445.053651	256.1911228	1244470	3.1.2		3.1.2.-	2.8.3.-, 3.1.2.-, 6.2.1.-		3.1.2.a	2.8.3.R30, 3.1.2.R32, 6.2.1.R49
MNXM26616;3-oxo-decanoyl-[acp]	MNXM36754;3-oxodecanoate	InChI=1S/C11H20O2S/c1-3-4-5-6-7-8-10(12)9-11(13)14-2/h3-9H2,1-2H3	InChI=1S/C10H18O3/c1-2-3-4-5-6-7-9(11)8-10(12)13/h2-8H2,1H3,(H,12,13)	1252.968909	228.1597706	14843400	3.1.2		3.1.2.-	2.8.3.-, 3.1.2.-, 6.2.1.-		3.1.2.a	2.8.3.R30, 3.1.2.R32, 6.2.1.R49
MNXM28031;3-oxo-octanoyl-[acp]	MNXM14629;3-oxooctanoate	InChI=1S/C9H16O2S/c1-3-4-5-6-8(10)7-9(11)12-2/h3-7H2,1-2H3	InChI=1S/C8H14O3/c1-2-3-4-5-7(9)6-8(10)11/h2-6H2,1H3,(H,10,11)	1018.161087	200.1287615	7308240	3.1.2		3.1.2.-	2.8.3.-, 3.1.2.-, 6.2.1.-		3.1.2.a	2.8.3.R30, 3.1.2.R32, 6.2.1.R49
MNXM25602;3-oxo-hexanoyl-[acp]	MNXM14628;3-oxohexanoate	InChI=1S/C7H12O2S/c1-3-4-6(8)5-7(9)10-2/h3-5H2,1-2H3	InChI=1S/C6H10O3/c1-2-3-5(7)4-6(8)9/h2-4H2,1H3,(H,8,9)	778.2245912	172.0975734	4846500	3.1.2		3.1.2.-	2.8.3.-, 3.1.2.-, 6.2.1.-		3.1.2.a	2.8.3.R30, 3.1.2.R32, 6.2.1.R49
MNXM707;3-oxotetradecanoyl-CoA	MNXM36740;3-oxo-myristate	InChI=1S/C35H60N7O18P3S/c1-4-5-6-7-8-9-10-11-12-13-23(43)18-26(45)64-17-16-37-25(44)14-15-38-33(48)30(47)35(2,3)20-57-63(54,55)60-62(52,53)56-19-24-29(59-61(49,50)51)28(46)34(58-24)42-22-41-27-31(36)39-21-40-32(27)42/h21-22,24,28-30,34,46-47H,4-20H2,1-3H3,(H,37,44)(H,38,48)(H,52,53)(H,54,55)(H2,36,39,40)(H2,49,50,51)/t24-,28-,29-,30+,34-/m1/s1	InChI=1S/C14H26O3/c1-2-3-4-5-6-7-8-9-10-11-13(15)12-14(16)17/h2-12H2,1H3,(H,16,17)	1713.599494	243.1957695	718930	3.1.2		3.1.2.-	2.8.3.-, 3.1.2.-, 6.2.1.-		3.1.2.a	2.8.3.R30, 3.1.2.R32, 6.2.1.R49
MNXM705;3-oxododecanoyl-CoA	MNXM3172;3-oxododecanoate	InChI=1S/C33H56N7O18P3S/c1-4-5-6-7-8-9-10-11-21(41)16-24(43)62-15-14-35-23(42)12-13-36-31(46)28(45)33(2,3)18-55-61(52,53)58-60(50,51)54-17-22-27(57-59(47,48)49)26(44)32(56-22)40-20-39-25-29(34)37-19-38-30(25)40/h19-20,22,26-28,32,44-45H,4-18H2,1-3H3,(H,35,42)(H,36,46)(H,50,51)(H,52,53)(H2,34,37,38)(H2,47,48,49)/t22-,26-,27-,28+,32-/m1/s1	InChI=1S/C12H22O3/c1-2-3-4-5-6-7-8-9-11(13)10-12(14)15/h2-10H2,1H3,(H,14,15)	1445.053651	256.1911228	1244470	3.1.2		3.1.2.-	2.8.3.-, 3.1.2.-, 6.2.1.-		3.1.2.a	2.8.3.R30, 3.1.2.R32, 6.2.1.R49
MNXM677;3-oxodecanoyl-CoA	MNXM36754;3-oxodecanoate	InChI=1S/C31H52N7O18P3S/c1-4-5-6-7-8-9-19(39)14-22(41)60-13-12-33-21(40)10-11-34-29(44)26(43)31(2,3)16-53-59(50,51)56-58(48,49)52-15-20-25(55-57(45,46)47)24(42)30(54-20)38-18-37-23-27(32)35-17-36-28(23)38/h17-18,20,24-26,30,42-43H,4-16H2,1-3H3,(H,33,40)(H,34,44)(H,48,49)(H,50,51)(H2,32,35,36)(H2,45,46,47)/t20-,24-,25-,26+,30-/m1/s1	InChI=1S/C10H18O3/c1-2-3-4-5-6-7-9(11)8-10(12)13/h2-8H2,1H3,(H,12,13)	1252.968909	228.1597706	14843400	3.1.2		3.1.2.-	2.8.3.-, 3.1.2.-, 6.2.1.-		3.1.2.a	2.8.3.R30, 3.1.2.R32, 6.2.1.R49
MNXM706;3-oxooctanoyl-CoA	MNXM14629;3-oxooctanoate	InChI=1S/C29H48N7O18P3S/c1-4-5-6-7-17(37)12-20(39)58-11-10-31-19(38)8-9-32-27(42)24(41)29(2,3)14-51-57(48,49)54-56(46,47)50-13-18-23(53-55(43,44)45)22(40)28(52-18)36-16-35-21-25(30)33-15-34-26(21)36/h15-16,18,22-24,28,40-41H,4-14H2,1-3H3,(H,31,38)(H,32,42)(H,46,47)(H,48,49)(H2,30,33,34)(H2,43,44,45)/t18-,22-,23-,24+,28-/m1/s1	InChI=1S/C8H14O3/c1-2-3-4-5-7(9)6-8(10)11/h2-6H2,1H3,(H,10,11)	1018.161087	200.1287615	7308240	3.1.2		3.1.2.-	2.8.3.-, 3.1.2.-, 6.2.1.-		3.1.2.a	2.8.3.R30, 3.1.2.R32, 6.2.1.R49
MNXM717;3-oxohexanoyl-CoA	MNXM14628;3-oxohexanoate	InChI=1S/C27H44N7O18P3S/c1-4-5-15(35)10-18(37)56-9-8-29-17(36)6-7-30-25(40)22(39)27(2,3)12-49-55(46,47)52-54(44,45)48-11-16-21(51-53(41,42)43)20(38)26(50-16)34-14-33-19-23(28)31-13-32-24(19)34/h13-14,16,20-22,26,38-39H,4-12H2,1-3H3,(H,29,36)(H,30,40)(H,44,45)(H,46,47)(H2,28,31,32)(H2,41,42,43)/t16-,20-,21-,22+,26-/m1/s1	InChI=1S/C6H10O3/c1-2-3-5(7)4-6(8)9/h2-4H2,1H3,(H,8,9)	778.2245912	172.0975734	4846500	3.1.2		3.1.2.-	2.8.3.-, 3.1.2.-, 6.2.1.-		3.1.2.a	2.8.3.R30, 3.1.2.R32, 6.2.1.R49
MNXM767;(3S)-hydroxytetradecanoyl-CoA	MNXM31572;(3R)-hydroxytetradecanoate	InChI=1S/C35H62N7O18P3S/c1-4-5-6-7-8-9-10-11-12-13-23(43)18-26(45)64-17-16-37-25(44)14-15-38-33(48)30(47)35(2,3)20-57-63(54,55)60-62(52,53)56-19-24-29(59-61(49,50)51)28(46)34(58-24)42-22-41-27-31(36)39-21-40-32(27)42/h21-24,28-30,34,43,46-47H,4-20H2,1-3H3,(H,37,44)(H,38,48)(H,52,53)(H,54,55)(H2,36,39,40)(H2,49,50,51)/t23-,24+,28+,29+,30-,34+/m0/s1	InChI=1S/C14H28O3/c1-2-3-4-5-6-7-8-9-10-11-13(15)12-14(16)17/h13,15H,2-12H2,1H3,(H,16,17)/t13-/m1/s1	1145.185215	286.2378134	2724580	3.1.2		3.1.2.-	2.8.3.-, 3.1.2.-, 6.2.1.-		3.1.2.a	2.8.3.R30, 3.1.2.R32, 6.2.1.R49
MNXM674;(3S)-hydroxydecanoyl-CoA	MNXM31566;(R)-3-hydroxydecanoate	InChI=1S/C31H54N7O18P3S/c1-4-5-6-7-8-9-19(39)14-22(41)60-13-12-33-21(40)10-11-34-29(44)26(43)31(2,3)16-53-59(50,51)56-58(48,49)52-15-20-25(55-57(45,46)47)24(42)30(54-20)38-18-37-23-27(32)35-17-36-28(23)38/h17-20,24-26,30,39,42-43H,4-16H2,1-3H3,(H,33,40)(H,34,44)(H,48,49)(H,50,51)(H2,32,35,36)(H2,45,46,47)/t19-,20+,24+,25+,26-,30+/m0/s1	InChI=1S/C10H20O3/c1-2-3-4-5-6-7-9(11)8-10(12)13/h9,11H,2-8H2,1H3,(H,12,13)/t9-/m1/s1	1571.944506	230.1755012	18942700	3.1.2		3.1.2.-	2.8.3.-, 3.1.2.-, 6.2.1.-		3.1.2.a	2.8.3.R30, 3.1.2.R32, 6.2.1.R49
MNXM7189;cis-tetradec-3-enoyl-CoA	MNXM28016;3E-tetradecenoic acid	InChI=1S/C35H60N7O17P3S/c1-4-5-6-7-8-9-10-11-12-13-14-15-26(44)63-19-18-37-25(43)16-17-38-33(47)30(46)35(2,3)21-56-62(53,54)59-61(51,52)55-20-24-29(58-60(48,49)50)28(45)34(57-24)42-23-41-27-31(36)39-22-40-32(27)42/h13-14,22-24,28-30,34,45-46H,4-12,15-21H2,1-3H3,(H,37,43)(H,38,47)(H,51,52)(H,53,54)(H2,36,39,40)(H2,48,49,50)/b14-13-/t24-,28-,29-,30+,34-/m1/s1	InChI=1S/C14H26O2/c1-2-3-4-5-6-7-8-9-10-11-12-13-14(15)16/h11-12H,2-10,13H2,1H3,(H,15,16)/b12-11+	1878.057958	227.2009764	3393760	3.1.2		3.1.2.-	2.8.3.-, 3.1.2.-, 6.2.1.-		3.1.2.a	2.8.3.R30, 3.1.2.R32, 6.2.1.R49
MNXM642;(2E)-dodecenoyl-CoA	MNXM46923;cis-2-dodecenoic acid	InChI=1S/C33H56N7O17P3S/c1-4-5-6-7-8-9-10-11-12-13-24(42)61-17-16-35-23(41)14-15-36-31(45)28(44)33(2,3)19-54-60(51,52)57-59(49,50)53-18-22-27(56-58(46,47)48)26(43)32(55-22)40-21-39-25-29(34)37-20-38-30(25)40/h12-13,20-22,26-28,32,43-44H,4-11,14-19H2,1-3H3,(H,35,41)(H,36,45)(H,49,50)(H,51,52)(H2,34,37,38)(H2,46,47,48)/b13-12+/t22-,26-,27-,28+,32-/m1/s1	InChI=1S/C12H22O2/c1-2-3-4-5-6-7-8-9-10-11-12(13)14/h10-11H,2-9H2,1H3,(H,13,14)/b11-10-	1665.376563	281.2226721	6556400	3.1.2		3.1.2.-	2.8.3.-, 3.1.2.-, 6.2.1.-		3.1.2.a	2.8.3.R30, 3.1.2.R32, 6.2.1.R49
MNXM580;(2E)-decenoyl-CoA	MNXM34976;2-decenoic acid	InChI=1S/C31H52N7O17P3S/c1-4-5-6-7-8-9-10-11-22(40)59-15-14-33-21(39)12-13-34-29(43)26(42)31(2,3)17-52-58(49,50)55-57(47,48)51-16-20-25(54-56(44,45)46)24(41)30(53-20)38-19-37-23-27(32)35-18-36-28(23)38/h10-11,18-20,24-26,30,41-42H,4-9,12-17H2,1-3H3,(H,33,39)(H,34,43)(H,47,48)(H,49,50)(H2,32,35,36)(H2,44,45,46)/b11-10+/t20-,24-,25-,26+,30-/m1/s1	InChI=1S/C10H18O2/c1-2-3-4-5-6-7-8-9-10(11)12/h8-9H,2-7H2,1H3,(H,11,12)/b9-8+	1587.081155	171.1387039	28842700	3.1.2		3.1.2.-	2.8.3.-, 3.1.2.-, 6.2.1.-		3.1.2.a	2.8.3.R30, 3.1.2.R32, 6.2.1.R49
MNXM784;(2E)-octenoyl-CoA	MNXM87568;2-octenoic acid	InChI=1S/C29H48N7O17P3S/c1-4-5-6-7-8-9-20(38)57-13-12-31-19(37)10-11-32-27(41)24(40)29(2,3)15-50-56(47,48)53-55(45,46)49-14-18-23(52-54(42,43)44)22(39)28(51-18)36-17-35-21-25(30)33-16-34-26(21)36/h8-9,16-18,22-24,28,39-40H,4-7,10-15H2,1-3H3,(H,31,37)(H,32,41)(H,45,46)(H,47,48)(H2,30,33,34)(H2,42,43,44)/b9-8+/t18-,22-,23-,24+,28-/m1/s1	InChI=1S/C8H14O2/c1-2-3-4-5-6-7-8(9)10/h6-7H,2-5H2,1H3,(H,9,10)/b7-6+	1636.578507	326.2326781	11057400	3.1.2		3.1.2.-	2.8.3.-, 3.1.2.-, 6.2.1.-		3.1.2.a	2.8.3.R30, 3.1.2.R32, 6.2.1.R49
MNXM753;(2E)-hexenoyl-CoA	MNXM35099;(2E)-hexenoate	InChI=1S/C27H44N7O17P3S/c1-4-5-6-7-18(36)55-11-10-29-17(35)8-9-30-25(39)22(38)27(2,3)13-48-54(45,46)51-53(43,44)47-12-16-21(50-52(40,41)42)20(37)26(49-16)34-15-33-19-23(28)31-14-32-24(19)34/h6-7,14-16,20-22,26,37-38H,4-5,8-13H2,1-3H3,(H,29,35)(H,30,39)(H,43,44)(H,45,46)(H2,28,31,32)(H2,40,41,42)/b7-6+/t16-,20-,21-,22+,26-/m1/s1	InChI=1S/C6H10O2/c1-2-3-4-5-6(7)8/h4-5H,2-3H2,1H3,(H,7,8)/b5-4+	1217.570469	229.1436641	1126110	3.1.2		3.1.2.-	2.8.3.-, 3.1.2.-, 6.2.1.-		3.1.2.a	2.8.3.R30, 3.1.2.R32, 6.2.1.R49
MNXM214;(2E)-butenoyl-CoA	MNXM4495;but-2-enoate	InChI=1S/C25H40N7O17P3S/c1-4-5-16(34)53-9-8-27-15(33)6-7-28-23(37)20(36)25(2,3)11-46-52(43,44)49-51(41,42)45-10-14-19(48-50(38,39)40)18(35)24(47-14)32-13-31-17-21(26)29-12-30-22(17)32/h4-5,12-14,18-20,24,35-36H,6-11H2,1-3H3,(H,27,33)(H,28,37)(H,41,42)(H,43,44)(H2,26,29,30)(H2,38,39,40)/b5-4+/t14-,18-,19-,20+,24-/m1/s1	InChI=1S/C4H6O2/c1-2-3-4(5)6/h2-3H,1H3,(H,5,6)/b3-2+	1015.092996	173.0816002	7766460	3.1.2		3.1.2.-	2.8.3.-, 3.1.2.-, 6.2.1.-		3.1.2.a	2.8.3.R30, 3.1.2.R32, 6.2.1.R49
MNXM365;5-amino-1-(5-phospho-D-ribosyl)imidazole-4-carboxamide	MNXM39971;acadesine	InChI=1S/C9H15N4O8P/c10-7-4(8(11)16)12-2-13(7)9-6(15)5(14)3(21-9)1-20-22(17,18)19/h2-3,5-6,9,14-15H,1,10H2,(H2,11,16)(H2,17,18,19)/t3-,5-,6-,9-/m1/s1	InChI=1S/C9H14N4O5/c10-7-4(8(11)17)12-2-13(7)9-6(16)5(15)3(1-14)18-9/h2-3,5-6,9,14-16H,1,10H2,(H2,11,17)/t3-,5-,6-,9-/m1/s1	1670.317879	555.1557007	385610	3.1.3	4.2.3.1, 3.1.3.15, 3.1.3.74, 3.1.3.45, 3.1.3.9, 3.1.3.89, 3.1.3.5, 3.1.3.91, 3.1.3.73, 3.1.3.27, 3.1.3.-, 3.1.3.3, 3.1.3.18, 3.1.3.12, 3.1.3.21	3.1.3.-		MNXR239_MNXM759, MNXR2969_MNXM1482, MNXR3064_MNXM366, MNXR3175_MNXM1647, MNXR69085_MNXM160, MNXR3612_MNXM427, MNXR3871_MNXM234, MNXR3872_MNXM298, MNXR3873_MNXM125, MNXR3874_MNXM1922, MNXR3877_MNXM31, MNXR3882_MNXM113, MNXR3875_MNXM80, MNXR3876_MNXM266, MNXR3881_MNXM546, MNXR4671_MNXM1224, MNXR69683_MNXM32180, MNXR69685_MNXM75103, MNXR69686_MNXM75104, MNXR3878_MNXM257, MNXR3879_MNXM432, MNXR4352_M…	3.1.3.a
MNXM1135;4-amino-2-methyl-5-diphosphomethylpyrimidine	MNXM874;4-amino-5-hydroxymethyl-2-methylpyrimidine	InChI=1S/C6H11N3O7P2/c1-4-8-2-5(6(7)9-4)3-15-18(13,14)16-17(10,11)12/h2H,3H2,1H3,(H,13,14)(H2,7,8,9)(H2,10,11,12)	InChI=1S/C6H9N3O/c1-4-8-2-5(3-10)6(7)9-4/h2,10H,3H2,1H3,(H2,7,8,9)	1443.745742	296.1858749	1267650	3.1.3	3.1.5.1, NOEC	3.1.3.-		MNXR69563_MNXM344, MNXR69564_MNXM51	3.1.3.a
MNXM790;4-amino-2-methyl-5-phosphomethylpyrimidine	MNXM874;4-amino-5-hydroxymethyl-2-methylpyrimidine	InChI=1S/C6H10N3O4P/c1-4-8-2-5(6(7)9-4)3-13-14(10,11)12/h2H,3H2,1H3,(H2,7,8,9)(H2,10,11,12)	InChI=1S/C6H9N3O/c1-4-8-2-5(3-10)6(7)9-4/h2,10H,3H2,1H3,(H2,7,8,9)	1443.745742	296.1858749	1267650	3.1.3	4.2.3.1, 3.1.3.15, 3.1.3.74, 3.1.3.45, 3.1.3.9, 3.1.3.89, 3.1.3.5, 3.1.3.91, 3.1.3.73, 3.1.3.27, 3.1.3.-, 3.1.3.3, 3.1.3.18, 3.1.3.12, 3.1.3.21	3.1.3.-		MNXR239_MNXM759, MNXR2969_MNXM1482, MNXR3064_MNXM366, MNXR3175_MNXM1647, MNXR69085_MNXM160, MNXR3612_MNXM427, MNXR3871_MNXM234, MNXR3872_MNXM298, MNXR3873_MNXM125, MNXR3874_MNXM1922, MNXR3877_MNXM31, MNXR3882_MNXM113, MNXR3875_MNXM80, MNXR3876_MNXM266, MNXR3881_MNXM546, MNXR4671_MNXM1224, MNXR69683_MNXM32180, MNXR69685_MNXM75103, MNXR69686_MNXM75104, MNXR3878_MNXM257, MNXR3879_MNXM432, MNXR4352_M…	3.1.3.a
MNXM373;D-pantetheine 4'-phosphate	MNXM1154;(R)-pantetheine	InChI=1S/C11H23N2O7PS/c1-11(2,7-20-21(17,18)19)9(15)10(16)13-4-3-8(14)12-5-6-22/h9,15,22H,3-7H2,1-2H3,(H,12,14)(H,13,16)(H2,17,18,19)/t9-/m0/s1	InChI=1S/C11H22N2O4S/c1-11(2,7-14)9(16)10(17)13-4-3-8(15)12-5-6-18/h9,14,16,18H,3-7H2,1-2H3,(H,12,15)(H,13,17)/t9-/m0/s1	1632.148777	301.1202851	306044	3.1.3	4.2.3.1, 3.1.3.15, 3.1.3.74, 3.1.3.45, 3.1.3.9, 3.1.3.89, 3.1.3.5, 3.1.3.91, 3.1.3.73, 3.1.3.27, 3.1.3.-, 3.1.3.3, 3.1.3.18, 3.1.3.12, 3.1.3.21	3.1.3.-		MNXR239_MNXM759, MNXR2969_MNXM1482, MNXR3064_MNXM366, MNXR3175_MNXM1647, MNXR69085_MNXM160, MNXR3612_MNXM427, MNXR3871_MNXM234, MNXR3872_MNXM298, MNXR3873_MNXM125, MNXR3874_MNXM1922, MNXR3877_MNXM31, MNXR3882_MNXM113, MNXR3875_MNXM80, MNXR3876_MNXM266, MNXR3881_MNXM546, MNXR4671_MNXM1224, MNXR69683_MNXM32180, MNXR69685_MNXM75103, MNXR69686_MNXM75104, MNXR3878_MNXM257, MNXR3879_MNXM432, MNXR4352_M…	3.1.3.a
MNXM32950;1-octadecanoyl-sn-glycero-3-phosphate	MNXM55326;1-octadecanoyl-sn-glycerol	InChI=1S/C21H43O7P/c1-2-3-4-5-6-7-8-9-10-11-12-13-14-15-16-17-21(23)27-18-20(22)19-28-29(24,25)26/h20,22H,2-19H2,1H3,(H2,24,25,26)/t20-/m1/s1	InChI=1S/C21H42O4/c1-2-3-4-5-6-7-8-9-10-11-12-13-14-15-16-17-21(24)25-19-20(23)18-22/h20,22-23H,2-19H2,1H3/t20-/m0/s1	1813.473231	441.3686157	230766	3.1.3	4.2.3.1, 3.1.3.15, 3.1.3.74, 3.1.3.45, 3.1.3.9, 3.1.3.89, 3.1.3.5, 3.1.3.91, 3.1.3.73, 3.1.3.27, 3.1.3.-, 3.1.3.3, 3.1.3.18, 3.1.3.12, 3.1.3.21	3.1.3.-		MNXR239_MNXM759, MNXR2969_MNXM1482, MNXR3064_MNXM366, MNXR3175_MNXM1647, MNXR69085_MNXM160, MNXR3612_MNXM427, MNXR3871_MNXM234, MNXR3872_MNXM298, MNXR3873_MNXM125, MNXR3874_MNXM1922, MNXR3877_MNXM31, MNXR3882_MNXM113, MNXR3875_MNXM80, MNXR3876_MNXM266, MNXR3881_MNXM546, MNXR4671_MNXM1224, MNXR69683_MNXM32180, MNXR69685_MNXM75103, MNXR69686_MNXM75104, MNXR3878_MNXM257, MNXR3879_MNXM432, MNXR4352_M…	3.1.3.a
MNXM3426;1-tetradecanoyl-sn-glycerol 3-phosphate	MNXM146052;1-tetradecanoylglycerol	InChI=1S/C17H35O7P/c1-2-3-4-5-6-7-8-9-10-11-12-13-17(19)23-14-16(18)15-24-25(20,21)22/h16,18H,2-15H2,1H3,(H2,20,21,22)/t16-/m1/s1	InChI=1S/C17H34O4/c1-2-3-4-5-6-7-8-9-10-11-12-13-17(20)21-15-16(19)14-18/h16,18-19H,2-15H2,1H3	1886.072773	385.3058994	373318	3.1.3	4.2.3.1, 3.1.3.15, 3.1.3.74, 3.1.3.45, 3.1.3.9, 3.1.3.89, 3.1.3.5, 3.1.3.91, 3.1.3.73, 3.1.3.27, 3.1.3.-, 3.1.3.3, 3.1.3.18, 3.1.3.12, 3.1.3.21	3.1.3.-		MNXR239_MNXM759, MNXR2969_MNXM1482, MNXR3064_MNXM366, MNXR3175_MNXM1647, MNXR69085_MNXM160, MNXR3612_MNXM427, MNXR3871_MNXM234, MNXR3872_MNXM298, MNXR3873_MNXM125, MNXR3874_MNXM1922, MNXR3877_MNXM31, MNXR3882_MNXM113, MNXR3875_MNXM80, MNXR3876_MNXM266, MNXR3881_MNXM546, MNXR4671_MNXM1224, MNXR69683_MNXM32180, MNXR69685_MNXM75103, MNXR69686_MNXM75104, MNXR3878_MNXM257, MNXR3879_MNXM432, MNXR4352_M…	3.1.3.a
MNXM66496;1-(9Z-hexadecenoyl)-sn-glycero-3-phosphate	MNXM62039;MG(16:1(9Z)/0:0/0:0)	InChI=1S/C19H37O7P/c1-2-3-4-5-6-7-8-9-10-11-12-13-14-15-19(21)25-16-18(20)17-26-27(22,23)24/h7-8,18,20H,2-6,9-17H2,1H3,(H2,22,23,24)/b8-7-/t18-/m1/s1	InChI=1S/C19H36O4/c1-2-3-4-5-6-7-8-9-10-11-12-13-14-15-19(22)23-17-18(21)16-20/h7-8,18,20-21H,2-6,9-17H2,1H3/b8-7-/t18-/m0/s1	2085.085436	329.2686895	635690	3.1.3	4.2.3.1, 3.1.3.15, 3.1.3.74, 3.1.3.45, 3.1.3.9, 3.1.3.89, 3.1.3.5, 3.1.3.91, 3.1.3.73, 3.1.3.27, 3.1.3.-, 3.1.3.3, 3.1.3.18, 3.1.3.12, 3.1.3.21	3.1.3.-		MNXR239_MNXM759, MNXR2969_MNXM1482, MNXR3064_MNXM366, MNXR3175_MNXM1647, MNXR69085_MNXM160, MNXR3612_MNXM427, MNXR3871_MNXM234, MNXR3872_MNXM298, MNXR3873_MNXM125, MNXR3874_MNXM1922, MNXR3877_MNXM31, MNXR3882_MNXM113, MNXR3875_MNXM80, MNXR3876_MNXM266, MNXR3881_MNXM546, MNXR4671_MNXM1224, MNXR69683_MNXM32180, MNXR69685_MNXM75103, MNXR69686_MNXM75104, MNXR3878_MNXM257, MNXR3879_MNXM432, MNXR4352_M…	3.1.3.a
MNXM60397;2-stearoyl-sn-glycerol 3-phosphate	MNXM62011;2-octadecanoylglycerol	InChI=1S/C21H43O7P/c1-2-3-4-5-6-7-8-9-10-11-12-13-14-15-16-17-21(23)28-20(18-22)19-27-29(24,25)26/h20,22H,2-19H2,1H3,(H2,24,25,26)/t20-/m1/s1	InChI=1S/C21H42O4/c1-2-3-4-5-6-7-8-9-10-11-12-13-14-15-16-17-21(24)25-20(18-22)19-23/h20,22-23H,2-19H2,1H3	1813.473231	441.3686157	230766	3.1.3	4.2.3.1, 3.1.3.15, 3.1.3.74, 3.1.3.45, 3.1.3.9, 3.1.3.89, 3.1.3.5, 3.1.3.91, 3.1.3.73, 3.1.3.27, 3.1.3.-, 3.1.3.3, 3.1.3.18, 3.1.3.12, 3.1.3.21	3.1.3.-		MNXR239_MNXM759, MNXR2969_MNXM1482, MNXR3064_MNXM366, MNXR3175_MNXM1647, MNXR69085_MNXM160, MNXR3612_MNXM427, MNXR3871_MNXM234, MNXR3872_MNXM298, MNXR3873_MNXM125, MNXR3874_MNXM1922, MNXR3877_MNXM31, MNXR3882_MNXM113, MNXR3875_MNXM80, MNXR3876_MNXM266, MNXR3881_MNXM546, MNXR4671_MNXM1224, MNXR69683_MNXM32180, MNXR69685_MNXM75103, MNXR69686_MNXM75104, MNXR3878_MNXM257, MNXR3879_MNXM432, MNXR4352_M…	3.1.3.a
MNXM17312;1,2-dihexadecanoyl-sn-glycero-3-phosphate	MNXM146878;2,3-dihexadecanoyl-sn-glycerol	InChI=1S/C35H69O8P/c1-3-5-7-9-11-13-15-17-19-21-23-25-27-29-34(36)41-31-33(32-42-44(38,39)40)43-35(37)30-28-26-24-22-20-18-16-14-12-10-8-6-4-2/h33H,3-32H2,1-2H3,(H2,38,39,40)/t33-/m1/s1	InChI=1S/C35H68O5/c1-3-5-7-9-11-13-15-17-19-21-23-25-27-29-34(37)39-32-33(31-36)40-35(38)30-28-26-24-22-20-18-16-14-12-10-8-6-4-2/h33,36H,3-32H2,1-2H3/t33-/m1/s1	2322.370719	568.504564	120704	3.1.3	4.2.3.1, 3.1.3.15, 3.1.3.74, 3.1.3.45, 3.1.3.9, 3.1.3.89, 3.1.3.5, 3.1.3.91, 3.1.3.73, 3.1.3.27, 3.1.3.-, 3.1.3.3, 3.1.3.18, 3.1.3.12, 3.1.3.21	3.1.3.-		MNXR239_MNXM759, MNXR2969_MNXM1482, MNXR3064_MNXM366, MNXR3175_MNXM1647, MNXR69085_MNXM160, MNXR3612_MNXM427, MNXR3871_MNXM234, MNXR3872_MNXM298, MNXR3873_MNXM125, MNXR3874_MNXM1922, MNXR3877_MNXM31, MNXR3882_MNXM113, MNXR3875_MNXM80, MNXR3876_MNXM266, MNXR3881_MNXM546, MNXR4671_MNXM1224, MNXR69683_MNXM32180, MNXR69685_MNXM75103, MNXR69686_MNXM75104, MNXR3878_MNXM257, MNXR3879_MNXM432, MNXR4352_M…	3.1.3.a
