# Supplementary material for: Molecular structures enumeration and virtual screening in the chemical space with RetroPath2.0
Source: J Cheminform. 2017 Dec 19;9:64. doi: 10.1186/s13321-017-0252-9 (PMC5736515; doi:10.1186/s13321-017-0252-9)
Supplement: Supplementary file 5 — Additional file 5: Table S3. List of the 19 SMARTS rules that were used in this study. [file 13321_2017_252_MOESM5_ESM.xlsx]

## Sheet: Feuil1
Rule ID	Rule
R1	([*:1]-[*:2].[*:3]-[*:4])>>([*:1]-[*:4].[*:2]-[*:3])
R2	([*:1]=[*:2].[*:3]-[*:4])>>([*:3]-[*:2]-[*:1]-[*:4])
R3	([*:1]=[*:2].[*:3]=[*:4])>>([*:1]-1-[*:2]-[*:3]-[*:4]-1)
R4	([*:2]-[*:1]-[*:4]-[*:3])>>([*:2]-[*:3].[*:1]=[*:4])
R5	([*:3]-[*:4]-[*:1]=[*:2])>>([*:3]-[*:2]-[*:1]=[*:4])
R6	([*:2]=[*:1]-[*:4]=[*:3])>>([*:2]-1-[*:3]-[*:4]=[*:1]-1)
R7	([*:1]-1-[*:2]-[*:3]-[*:4]-1)>>([*:2]=[*:3].[*:1]=[*:4])
R8	([*:3]-1-[*:4]-[*:1]=[*:2]-1)>>([*:3]=[*:2]-[*:1]=[*:4])
R9	([*:1]-1=[*:2]-[*:3]=[*:4]-1)>>([*:1]-1=[*:4]-[*:3]=[*:2]-1)
R10	([*:2]-[*:1]=[*:4]-[*:3])>>([*:2]-[*:3].[*:1]#[*:4])
R11	([*:3]-[*:4]=[*:1]=[*:2])>>([*:3]-[*:2]-[*:1]#[*:4])
R12	([*:2]=[*:1]=[*:4]=[*:3])>>([*:2]-1-[*:3]-[*:4]#[*:1]-1)
R13	([*:2]-1-[*:3]-[*:4]=[*:1]-1)>>([*:2]=[*:3].[*:1]#[*:4])
R14	([*:1]-1=[*:4]-[*:3]=[*:2]-1)>>([*:2]#[*:3].[*:1]#[*:4])
R15	([*:1]#[*:2].[*:3]-[*:4])>>([*:3]-[*:2]=[*:1]-[*:4])
R16	([*:1]#[*:2].[*:3]=[*:4])>>([*:3]-1-[*:4]-[*:1]=[*:2]-1)
R17	([*:1]#[*:2].[*:3]#[*:4])>>([*:1]-1=[*:2]-[*:3]=[*:4]-1)
R18	([*:3]-[*:4]-[*:1]#[*:2])>>([*:3]-[*:2]=[*:1]=[*:4])
R19	([*:3]-1-[*:4]-[*:1]#[*:2]-1)>>([*:3]=[*:2]=[*:1]=[*:4])
